# Supplementary material for: Enzyme Databases in the Era of Omics and Artificial Intelligence
Source: Int J Mol Sci. 2023 Nov 29;24(23):16918. doi: 10.3390/ijms242316918 (PMC10707154; doi:10.3390/ijms242316918)
Supplement: Supplementary file 1 [file ijms-24-16918-s001.zip]

Archive with 1 entries (1 files):
- ijms-2726935-supplementary.pdf
